# Supplementary material for: Gene Expression-Based Predication of RNA Pseudouridine Modification in Tumor Microenvironment and Prognosis of Glioma Patients
Source: Front Cell Dev Biol. 2022 Jan 18;9:727595. doi: 10.3389/fcell.2021.727595 (PMC8804349; doi:10.3389/fcell.2021.727595)
Supplement: Supplementary file 8 [file Table1.XLSX]

## Sheet: Table S1
Table S1. Prognosis analysis was conducted in different subgroups stratified with pathological grade and IDH status.
GENE	LGG (n=172)				GBM (n=137)				IDH-wildtype (n=142)				IDH-mutant (n=166)
	p.value	HR	Low 95%CI	High 95%CI	p.value	HR	Low 95%CI	High 95%CI	p.value	HR	Low 95%CI	High 95%CI	p.value	HR	Low 95%CI	High 95%CI
PUS1	8.54395e-08	3.49731	2.21173	5.53012	0.00195335	1.63433	1.19767	2.2302	9.06001e-06	2.10851	1.51674	2.93115	1.22652e-12	3.42309	2.43747	4.80724
PUS7	1.1063e-06	2.48637	1.72355	3.58679	0.0010924	1.95002	1.30605	2.9115	0.000380284	1.81649	1.30691	2.52475	2.11954e-11	3.59187	2.47065	5.2219
PUS7L	0.92982	0.979363	0.615743	1.55771	0.380481	1.17453	0.819844	1.68265	0.157806	1.31555	0.899154	1.92479	0.504801	0.853463	0.535746	1.3596
RPUSD1	4.4196e-08	4.75649	2.72113	8.31426	0.736782	1.07494	0.705293	1.63833	0.00295543	1.83019	1.22859	2.72638	4.39372e-12	5.99683	3.61172	9.95702
RPUSD3	0.407119	1.29666	0.701565	2.39654	0.54118	1.16058	0.719808	1.87127	0.524419	0.848435	0.511483	1.40736	0.0482659	1.85476	1.00472	3.42397
TRUB1	0.00103465	0.471008	0.300402	0.738507	0.111324	0.793989	0.597715	1.05472	0.00139037	0.607365	0.447379	0.824562	0.0952256	0.66074	0.406085	1.07509
DKC1	5.51326e-07	3.18022	2.02206	5.00173	0.00510151	1.61142	1.15397	2.25021	4.21057e-06	2.28624	1.60743	3.25172	1.6697e-11	3.51197	2.43628	5.06263
